# Supplementary material for: Effects of Prenatal Exposure to Ozone, Heatwave and Green Space on Neonatal Congenital Heart Disease: A Case-Control Study in Eastern China
Source: Toxics. 2025 Aug 26;13(9):716. doi: 10.3390/toxics13090716 (PMC12473690; doi:10.3390/toxics13090716)
Supplement: Supplementary file 1 [file toxics-13-00716-s001.zip]

Archive with 1 entries (1 files):
- toxics-3777037-supplementary.docx
